# Supplementary material for: A fast and agnostic method for bacterial genome-wide association studies: Bridging the gap between k-mers and genetic events
Source: PLoS Genet. 2018 Nov 12;14(11):e1007758. doi: 10.1371/journal.pgen.1007758 (PMC6258240; doi:10.1371/journal.pgen.1007758)
Supplement: S3 Table — For each antibiotic, top subgraphs were reported with their rank, the q-value of the unitig with the lowest q-value (minq), the corresponding estimated effect (estimated β of the linear model) and the number of susceptible (resp. resistant) strains harbouring this unitig (count per phenotype). The type of event represented by the subgraph, its annotation and some comments and references on this annotation were also provided. Comments were coloured if the annotation was previously described in antibiotic resistance literature: in green if this description concerned the tested antibiotic, in orange otherwise. (XLS) [file pgen.1007758.s012.xls]

## Sheet: Feuil1
Phenotype (#subgraph with minq <0.05 / #subgraphs)	Subgraph rank	#sign. unitigs over all subgraph unitigs	Unitig with the minimal q-value				Genetic event	Annotation	Comment : green = has been described for the studied phenotype orange = has been described for another phenotype white = not described for resistance	References	SNP rank (if found by the resistome SNP approach) and q-value if not in Table 3
			minq	Estimated effect	count per phenotype: Pheno0 (susceptible)	count per phenotype: Pheno1 (non-susceptible)
Rifampicin	1	36/115	4.83791e-70	-0.577174	518/531	271/666	hot-spot in a core gene	rpoB RRDR	hot-spot region described for rifampicin resistance.	Palomino, 2014	1, 4, 5, 8
	2	6/37	4.34609e-20	-0.354596	455/531	118/666	SNP in a core gene	katG	described for isoniazid resistance	Palomino, 2014	2, 3
(6/25)	3	5/41	4.02315e-08	-0.224067	507/531	258/666	SNP in a core gene	embB M306V	this mutation was described for ethambutol resistance, but also for rifampicin resistance	Shi, 2007	6, 7
	4	1/19	0.0179065	0.727231	373/531	445/666	SNP in a core gene	Rv0226c	transmembrane protein		not found
	5	4/65	0.0389565	-0.657453	16/531	58/666	hot-spot in a core gene	gyrA QRDR	hot-spot region described for quinolones resistance	Palomino, 2014	9
Isoniazid	1	9/51	4.83792e-119	-0.721359	460/472	124/815	SNP in a core gene	katG	described for isoniazid resistance	Palomino, 2014	1, 2
	2	30/113	6.36017e-25	-0.396181	451/472	271/815	hot-spot in a core gene	rpoB RRDR	hot-spot region described for rifampicin resistance.	Palomino, 2014	3, 10
	3	6/44	1.00879e-08	-0.243823	462/472	364/815	SNP in a core gene	embB M306V	described for ethambutol and rifampicin resistance	Shi, 2007	4, 5, 7, 9
(11/31)	4	6/36	0.00175277	-0.1964	460/472	515/815	SNP in a core gene promoter	mabA(fabG1)-inhA	described for ethionamide and isoniazid resistance	Lee, 2000	71 (2.40E-14)
	5	1/22	0.00839286	0.488805	459/472	805/815	SNP in a core gene	Rv3812	PE-PGRS family protein PE_PGRS62	also found for MDR	not found
	6	3/26	0.016261	-0.423197	470/472	796/815	SNP in a core gene	inhA	described for ethionamide and isoniazid resistance	Lee, 2000	101 (7.26E-07)
	7	3/26	0.027482	-0.625227	471/472	802/815	pattern in a noncoding region	between Rv1507A and Rv1508c	hypothetical protein and putative membrane protein
Ethambutol	1	6/44	2.63099e-23	-0.394407	618/709	126/332	SNP in a core gene	embB M306V	described for ethambutol and rifampicin resistance	Shi, 2007	1
	2	21/87	5.5507e-23	-0.383777	565/709	64/332	hot-spot in a core gene	rpoB RRDR	hot-spot region described for rifampicin resistance.	Palomino, 2014	3, 6
	3	14/61	6.90221e-15	-0.367185	683/709	200/332	hot-spot in a core gene	gyrA QRDR	hot-spot region described for quinolones resistance	Palomino, 2014	7
(23/23)	4	6/37	4.05289e-12	-0.277642	494/709	50/332	SNP in a core gene	katG	described for isoniazid resistance	Palomino, 2014	4, 5
	5	6/36	6.92572e-06	-0.25106	658/709	201/332	SNP in a core gene promoter	mabA(fabG1)-inhA	described for ethionamide and isoniazid resistance	Lee, 2000	12 (7.30E-05)
	6	4/33	8.792e-06	0.27187	32/709	112/332	SNP in a core gene	rrs, 16S rRNA A1401G	described for kanamycin resistance	Palomino, 2014	8
	7	8/34	3.04382e-05	-0.324196	697/709	284/332	SNP in a core gene	embB Q497R	described for ethambutol resistance	Palomino, 2014	16 (4.91E-04)
	8	2/21	0.000142875	-0.233461	639/709	223/332	SNP in a core gene	rpsL (30S ribos.protein S12)	described for streptomycin resistance	Palomino, 2014	9
	9	3/34	0.000211817	-0.383789	706/709	274/332	SNP in a core gene	ubiA (Rv3806c)	described for ethambutol resistance	Safi, 2013	not found
	10	4/43	0.000728184	-0.501124	695/709	256/332	SNP in a core gene promoter	ethA	described for ethionamide resistance	Morlock, 2003
	11	3/31	0.00331694	0.513452	0/709	12/332	SNP in a core gene promoter	eis	described for low level resistance to kanamycin	palomino2014drug, zaunbrecher2009overexpression
Streptomycin	1	5/30	3.69889e-31	0.544491	660/677	310/489	SNP in a core gene	rpsL (30S ribos.protein S12)	described for streptomycin resistance	Palomino, 2014	1, 4, 5
	2	6/37	1.06064e-28	-0.427841	509/677	73/489	SNP in a core gene	katG	described for isoniazid resistance	Palomino, 2014	2, 3
	3	25/113	2.86732e-16	-0.339435	536/677	131/489	hot-spot in a core gene	rpoB RRDR	hot-spot region described for rifampicin resistance.	Palomino, 2014	6, 9
(17/17)	4	6/45	1.39597e-09	-0.270978	582/677	216/489	SNP in a core gene	embB M306V	described for ethambutol and rifampicin resistance	Shi, 2007	13 (1.61E-04)
	5	8/31	2.85898e-09	-0.534645	670/677	450/489	SNP in a core gene	rrs, 16S rRNA C517T	described for streptomycin resistance	Palomino, 2014	7, 8, 10
	6	13/69	9.18229e-05	-0.215555	615/677	325/489	hot-spot in a core gene	gyrA QRDR	hot-spot region described for quinolones resistance	Palomino, 2014	12 (1.51E-04)
	7	2/20	0.000943153	0.745833	1/677	19/489	SNP on core gene	espG1	Cell wall and cell processes		not found
	7	3/20	0.000943153	0.745833	1/677	19/489	SNPs in a core gene	30S ribosomal protein S14			not found
	7	3/20	0.00119741	0.739421	1/677	19/489	SNP in a core gene	rpsN (30S ribos. protein S14)	subunit S14 of 30S ribosomal protein		not found
	7	2/20	0.00119741	0.739421	1/677	19/489	SNP in a core gene	espG1	ESX-1 secretion-associaerd		not found
Kanamycin	1	4/38	1.23697e-77	0.813176	8/484	144/187	SNP in a core gene	rrs, 16S rRNA A1401G	described for kanamycin resistance	Palomino, 2014	1
	2	2/28	1.71985e-09	0.69111	0/484	62/187	SNP in a core gene	rpoB I1187T (outside the RRDR)	Position not described in the litterature.	also found for XDR	3
	2	3/27	1.71985e-09	0.69111	0/484	62/187	SNP in a core gene	Rv2000	near a putative transposase for insertion sequence element	also found for XDR	not found
(15/28)	4	15/102	2.25632e-09	0.62775	1/484	66/187	hot-spot in a core gene	rpoB RRDR	hot-spot region described for rifampicin resistance.	Palomino, 2014, also found for XDR	2, 6, 7
	5	3/24	1.30444e-07	0.64505	1/484	62/187	SNP in a core gene promoter	espA	cell wall and cell processes	also found for XDR	not found
	5	13/724	1.30444e-07	0.64505	1/484	62/187	pattern in a noncoding region	upstream Rv3122 + each side of repeated transposase for IS6110.	IS6110 is an inserted sequence used in the diagnosis of TB and in TB epidemiology. It may be associated due to lineage effect	Millan, 2013, also found for XDR	not found
	7	2/16	7.18252e-07	0.576421	0/484	60/187	SNP in a core gene promoter	Rv0571c	Function unknown	also found for XDR	not found
	8	10/62	3.8903e-06	0.593116	2/484	62/187	SNP in a core gene	ubiA (Rv3806c)	described for ethambutol resistance	Safi, 2013, also found for XDR	not found
	9	15/85	0.000150048	0.316197	21/484	85/187	hot-spot in a core gene	gyrA QRDR	hot-spot region described for quinolones resistance	Palomino, 2014, also found for XDR	4
	10	8/74	0.00126317	-0.783801	482/484	182/187	SNP in a core gene	katG	described for isoniazid resistance	Palomino, 2014
Ofloxacin	1	31/85	9.6647e-144	-0.888349	447/458	26/238	hot-spot in a core gene	gyrA QRDR	hot-spot region described for quinolones resistance	Palomino, 2014 - Hooper, 2015	1, 2
	2	9/68	0.00015918	0.507227	1/458	61/238	SNP in a core gene	ubiA (Rv3806c)	described for ethambutol resistance	Safi, 2013	not found
(4/47)	3	3/32	0.0385659	-0.746253	456/458	232/238	SNP in a core gene	Rv3909	Function unknown		not found
	4	2/31	0.049502	-0.617023	456/458	232/238	SNP in a core gene	Rv0244c	Probable acyl-CoA dehydrogenase FadE5		not found
Ethionamide	1	9/39	7.85629e-11	-0.461893	220/248	76/172	SNP in a core gene promoter	mabA(fabG1)-inhA	described for ethionamide and isoniazid resistance	Lee, 2000	4
	2	15/47	5.15707e-10	-0.406421	212/248	60/172	hot-spot in a core gene	gyrA QRDR	hot-spot region described for quinolones resistance	Palomino, 2014	2
	3	4/26	0.000554998	0.318974	32/248	96/172	SNP in a core gene	rrs, 16S rRNA A1401G	described for kanamycin resistance	Palomino, 2014	1
(16/42)	4	10/68	0.000594789	-0.280309	159/248	37/172	hot-spot in a core gene	rpoB RRDR	hot-spot region described for rifampicin resistance.	Palomino, 2014	5, 8
	5	3/29	0.00239231	-0.313164	221/248	90/172	SNP in a core gene	embB M306V	described for ethambutol and rifampicin resistance	Shi, 2007	7
	6	3/20	0.0110139	-0.65806	239/248	111/172	SNP in a core gene	Rv0103c	Probable cation-transporter P-type ATPase B CtpB		not found
	6	10/71	0.0110139	-0.737527	248/248	164/172	SNP in a core gene	katG	described for isoniazid resistance	Palomino, 2014	62 (4.36E-06)
MDR	1	31/110	2.45461e-62	-0.538222	549/580	257/631	hot-spot in a core gene	rpoB RRDR	described for rifampicin resistance. Almost all rifampicin-resistant strains are also resistant to isoniazid.	Palomino, 2014 Traore, 2000
defined by resistance to rifampicin and isoniazid	2	10/74	2.87412e-44	-0.496876	497/580	86/631	SNP in a core gene	katG	Gene mutation in katG occurs more frequently in MDR strains	Palomino, 2014 Hazbon, 2006
	3	5/41	9.81282e-14	-0.28831	549/580	230/631	SNPs in a core gene	embB M306V	described for ethambutol and rifampicin resistance	Shi, 2007
	4	1/19	0.00762864	0.59389	569/580	628/631	SNP in a core gene promoter	Rv3333c	putative proline rich protein
(5/26)	5	1/22	0.0290717	0.458335	563/580	625/631	SNP in a core gene	Rv3812	PE-PGRS family protein PE_PGRS62	also found for isoniazid
XDR	1	6/68	3.65991e-39	0.905069	1/577	59/112	SNP in a core gene	rpoB I1187T (outside the RRDR)	I1187T. In LD with the 5 next sugraphs.	also found for kanamycin
	1	3/27	3.65991e-39	0.905069	1/577	59/112	SNP in a core gene	Rv2000	near a putative transposase for IS element	also found for kanamycin
defined by resistance to rifampicin, isoniazid, kanamycin and ofloxacin	3	3/24	9.57619e-36	0.882738	2/577	59/112	SNP in a core gene promoter	espA	cell wall and cell processes	also found for kanamycin
	3	16/1118	9.57619e-36	0.882738	2/577	59/112	pattern in a noncoding region	upstream Rv3122 + each side of repeated transposase for IS6110.	IS6110 is an inserted sequence used in the diagnosis of TB and in TB epidemiology. It may be associated due to lineage effect	Millan, 2013, also found for kanamycin
	5	12/90	2.09544e-34	0.820976	3/577	60/112	hot-spot in a core gene	rpoB RRDR	hotspot - mostly position 516	Palomino, 2014, also found for kanamycin
	6	7/57	1.13557e-32	0.857931	3/577	59/112	SNP in a core gene	ubiA (Rv3806c)	described for ethambutol resistance	Safi, 2013, also found for kanamycin
	7	2/16	1.13557e-32	0.843789	1/577	57/112	SNP in a core gene promoter	Rv0571c	Function unknown	also found for kanamycin
(26/26)	8	14/80	2.04868e-31	0.620239	17/577	75/112	hot-spot in a core gene	gyrA QRDR	hot-spot region described for quinolones resistance	Palomino, 2014 also found for kanamycin
	9	4/41	1.18551e-23	0.43841	56/577	91/112	SNP in a core region	30S ribosomal protein S16???
	10	6/27	1.51915e-08	0.740128	0/577	6/112	SNP in a promoter	eis	known to confer low level resistance to kanamycin: a low-level resistance to kanamycin has been associated with mutations in the promoter region of the eis gene, encoding an aminoglycoside acetyltransferase (Zaunbrecher, 2009)
Table S3. DBGWAS results for M. tuberculosisresistance to antibiotics. For each antibiotic, top subgraphs were reported with their rank, the q-value of the unitig with the lowest q-value (minq), the corresponding estimated effect (estimated b of the linear model) and the number of susceptible (resp. resistant) strains harbouring this unitig (count per phenotype). The type of event represented by …
