# Supplementary material for: A fast and agnostic method for bacterial genome-wide association studies: Bridging the gap between k-mers and genetic events
Source: PLoS Genet. 2018 Nov 12;14(11):e1007758. doi: 10.1371/journal.pgen.1007758 (PMC6258240; doi:10.1371/journal.pgen.1007758)
Supplement: S4 Table — For each antibiotic, top subgraphs were reported with their rank, the q-value of the unitig with the lowest q-value (minq), the corresponding estimated effect (estimated β of the linear model) and the number of susceptible (resp. resistant) strains harbouring this unitig (count per phenotype). The type of event represented by the subgraph, its annotation and some comments and references on this annotation were also provided. Comments were coloured if the annotation was previously described in antibiotic resistance literature: in green if this description concerned the tested antibiotic, in orange otherwise. (XLS) [file pgen.1007758.s013.xls]

## Sheet: Feuil1
Phenotype (#subgraph with minq <0.05 / #subgraphs)	Subgraph rank	#sign. unitigs over all subgraph unitigs	Unitig with the minimal q-value				Genetic event	Annotation	Comment : green = has been described for the studied phenotype orange = has been described for another phenotype white = not described for resistance	References
			minq	Estimated effect	count per phenotype: Pheno0 (susceptible)	count per phenotype: Pheno1 (non-susceptible)
Methicillin	1	71/565	7.67828e-188	0.949173	2/342	158/159	MGE with gene annotation	mecA gene + neighborhood covering 7000pbs of the SCCmec cassette	mecA is the known causal gene for methicillin resistance	Gordon, 2014 ; Lowy, 2003
(4/4)	2	99/735	3.3885e-72	0.865171	5/342	157/159	MGE	recombinase genes + neighborhood covering 6000pbs of SCCmec	complete SCCmec cassette in LD with mecA gene	IWG-SCC, 2009
	3	11/190	2.13886e-61	0.813381	7/342	157/159	MGE	covers 2000pbs of SCCmec	complete SCCmec cassette in LD with mecA gene	IWG-SCC, 2009
	4	13/117	2.29464e-37	0.956518	5/342	155/159	MGE	covers 1500pbs of SCCmec	complete SCCmec cassette in LD with mecA gene	IWG-SCC, 2009
Ciprofloxacin	1	7/57	8.67458e-104	-0.892552	726/749	13/242	hot-spot in a core gene	parC QRDR	described for quinolones resistance	Gordon, 2014 ; Hooper, 2015
(163/163)	2	7/31	2.21108e-76	0.954625	4/749	222/242	hot-spot in a core gene	gyrA QRDR	described for quinolones resistance	Gordon, 2014 ; Hooper, 2015
	3	5/77	3.25528e-26	-0.537767	607/749	166/242	pattern in a noncoding region	upstream multidrug efflux MFS transporter norA	described for quinolones resistance	Hooper, 2015
	4	7/294	3.70549e-21	0.898806	1/749	66/242	pattern in a noncoding region	between glmM and fmtB genes	genes described for methicillin resistance	Komatsuzawa, 2000
	5	6/341	2.0017e-19	0.9072	0/749	65/242	pattern in a noncoding region	each side of a transposase	transposases required in the replication of transposon (MGE)
Erythromycin (1/1)	1	110/510	2.69116e-100	0.823244	8/775	113/216	MGE with gene annotation	ermC + replication and maintenance protein, representing a complete circular plasmid	described for erythromycin resistance. All significant unitigs fall in the same sugbraph, suggesting we could increase the SFF value to explore other regions.	Gordon, 2014
Penicillin	1	43/441	3.88e-77	0.933718	27/168	818/823	MGE with gene annotation	blaZ	blaZ inactivates the penicillin (beta-lactamase activity)	Gordon, 2014 ; Lowy, 2003
(14/14)	1	16/188	3.88e-77	0.9236	25/168	816/823	MGE with gene annotation	blaR1	blaR1 regulates blaZ activity	Lowy, 2003
	3	31/332	2.2554e-66	0.892439	23/168	812/823	MGE with gene annotation	blaR1 (3' region) + blaI penicillinase repressor	blaR1 regulates blaZ activity	Lowy, 2003
	4	2/76	1.99497e-54	0.900631	26/168	813/823	MGE with gene annotation	blaR1 (5' region)	blaR1 regulates blaZ activity	Lowy, 2003
	5	2/52	1.52993e-20	0.971972	149/168	634/823	pattern in a noncoding region	between an hypothetical protein and thyA gene (thymidylate synthase)
Tetracycline (1/1)	1	142/816	2.61584e-263	0.929104	3/945	42/46	MGE with gene annotation	tetK gene + replication initiation protein, and plasmid related proteins	tetK described for tetracycline resistance	Gordon, 2014
Fusidic acid	1	7/50	2.74708e-136	-0.910012	906/907	67/84	polymorphic region in a gene	fusA (elongation factor G), target of fusidic acid	described for fusidic acid resistance	Gordon, 2014
(14/14)	2	214/882	7.94015e-49	0.92406	0/907	49/84	MGE with gene annotation	SCCfusC cassette, including fusidic acid resistance protein (fusC) (subgraph covers 12,000 pbs, including ~14 CDS)	described for fusidic acid resistance	Chen, 2010
	3	22/260	5.35134e-43	0.923782	0/907	48/84	MGE	covers 1,500 pbs of SCCfusC	sequence in LD with the causal gene
	3	1/72	5.35134e-43	0.923782	0/907	48/84	MGE	covers 200 pbs of SCCfusC	sequence in LD with the causal gene
	5	5/64	2.01541e-22	-0.888112	874/907	81/84	polymorphic region in a gene	purN
Trimethoprim	1	7/54	8.38395e-24	0.968553	0/308	5/15	SNP in a gene	folA (dihydrofolate reductase, target of the drug)	described for trimethoprim resistance	Gordon, 2014
(51/51)	2	3/41	9.30257e-18	-0.965516	308/308	11/15	pattern in a noncoding region	between an hypothetical protein and a VOC family protein	gene fosB belongs to the VOC family and is described for fosfomycin resistance	Morar, 2010
	3	11/70	9.30257e-18	-0.965517	308/308	11/15	polymorphic region in a gene	Cys-tRNA(Pro) deacylase (ybaK)
	4	2/30	6.8156e-10	-0.631966	306/308	11/15	polymorphic region in a gene	mqo1
	5	9 subgraphs are fifth ex-aequo with minq = 3.28E-08
Gentamicin	1	173/1193	1.30483e-205	0.873391	2/980	9/11	MGE with gene annotation	aac(6') gene within a MGE	described for gentamicin resistance	Gordon, 2014
(23/23)	2	127/367	9.0156e-75	0.750966	7/980	8/11	MGE	sequence of the plasmid carrying aac(6')	sequence in LD with the causal gene
	3	2/23	9.01418e-53	0.63421	4/980	7/11	MGE	sequence of the plasmid carrying aac(6')	sequence in LD with the causal gene
	4	1/29	1.0405e-40	0.579248	5/980	7/11	MGE	sequence of the plasmid carrying aac(6')	sequence in LD with the causal gene
	5	2/56	1.49032e-33	-0.831369	584/980	5/11	polymorphic region in a gene	odhB
Rifampin (103/103)	1	3/31	5.41736e-133	-0.666994	968/983	2/8	polymorphic region in a gene	rpoB	described for rifampin resistance	Gordon, 2014
(103/103)	2	25 subgraphs are second ex-aequo with minq = 1.52E-29. Note that this panel contains only 7 non-susceptible strains
Mupirocin	1	1/14	1.13383e-48	0.45944	7/483	6/7	pattern in the promoter region of an accessory gene	ermA	described for erythomycin resistance	Gordon, 2014
(64/64)	1	2/42	1.13383e-48	-0.994864	431/483	5/7	polymorphic region in a gene	gcvPA
	1	2/46	1.13383e-48	0.994864	52/483	2/7	SNP in a gene	fabD
	4	22 subgraphs are fourth ex-aequo with minq = 1.52E-29. Note that this panel contains only 7 non-susceptible strains.
Vancomycin	NA	No non-suscpetible strain
Table S4. DBGWAS results for S. aureus to antibiotics. For each antibiotic, top subgraphs were reported with their rank, the q-value of the unitig with the lowest q-value (minq), the corresponding estimated effect (estimated b of the linear model) and the number of susceptible (resp. resistant) strains harbouring this unitig (count per phenotype). The type of event represented by the subgraph, it…
