# Supplementary material for: A fast and agnostic method for bacterial genome-wide association studies: Bridging the gap between k-mers and genetic events
Source: PLoS Genet. 2018 Nov 12;14(11):e1007758. doi: 10.1371/journal.pgen.1007758 (PMC6258240; doi:10.1371/journal.pgen.1007758)
Supplement: S6 Table — For each antibiotic, the 10 first features most associated to the phenotype were reported, with their rank, q-value, and estimated effect (estimated β of the linear model). The type of targeted variant, with its gene annotation were also provided. Comments were coloured if the annotation was previously described in antibiotic resistance literature: in green if this description concerned the tested antibiotic, in orange otherwise. The last column presents the corresponding subgraphs found by DBGWAS, with their rank and minq. (XLS) [file pgen.1007758.s015.xls]

## Sheet: Feuil1
Phenotype #feat with q-val <0.05	Feature rank	Q-value	Estimated effect	Genetic event	Feature name	green = described for the studied phenotype orange = described for another phenotype	Subgraph rank (if found by DBGWAS) and minq if not in Table S3
Rifampicin	1	1.43e-45	0.504285	SNP in a core gene	rpoB	hot-spot region described for rifampicin resistance.	1
	2	7.1e-22	-0.355347	SNP in a core gene	katG	described for isoniazid resistance	2
	3	2.09e-18	-0.336122	SNP in a core gene	katG	described for isoniazid resistance	2
10	4	2.59e-11	0.331426	indel in a core gene	rpoB	hot-spot region described for rifampicin resistance.	1
	5	6.28e-08	0.313516	indel in a core gene	rpoB	hot-spot region described for rifampicin resistance.	1
	6	4.89e-06	0.200671	SNP in a core gene	embB	described for ethambutol resistance	3
	7	8.26e-06	0.186325	SNP in a core gene	embB	described for ethambutol resistance	3
	8	0.00032017	0.238517	SNP in a core gene	rpoB	hot-spot region described for rifampicin resistance.	1
	9	0.00107724	-0.657453	SNP in a core gene	gyrA	described for quinolones resistance	5
	10	0.0224486	0.140291	SNP in a core gene	rpsL	described for streptomycin resistance	19 (5.30E-01)
Isoniazid	1	8.41e-274	-0.76764	SNP in a core gene	katG	described for isoniazid resistance	1
	2	2.14e-248	-0.742642	SNP in a core gene	katG	described for isoniazid resistance	1
	3	8.96e-61	0.456964	SNP in a core gene	rpoB	described for rifampicin resistance	2
240	4	3.13e-39	0.43195	SNP in a core gene	embB	described for ethambutol and rifampicin resistance	3
	5	1.11e-37	0.431067	SNP in a core gene	embB	described for ethambutol and rifampicin resistance	3
	5	1.11e-37	-0.498544	SNP in a core gene	gyrA	described for quinolones resistance	not found
	7	2.98e-37	-0.491115	SNP in a core gene	embC	described for ethambutol resistance	not found
	8	3.05e-37	-0.493524	SNP in a core gene	kasA	described for thiolactomycin resistance	not found
	9	1.08e-35	-0.477732	SNP in a core gene	embB	described for ethambutol resistance	not found
	10	4.54e-30	0.400506	indel in a core gene	rpoB	described for rifampicin resistance	2
Ethambutol	1	1.55333e-19	0.397255	SNP in a core gene	embB	described for ethambutol resistance	1
	2	4.01121e-19	0.406219	SNP in a core gene	embB	described for ethambutol resistance	1
	3	8.51037e-15	0.296291	SNP in a core gene	rpoB	described for rifampicin resistance	2
67	4	8.07928e-14	-0.277919	SNP in a core gene	katG	described for isoniazid resistance	4
	5	3.23218e-11	-0.258783	SNP in a core gene	katG	described for isoniazid resistance	4
	6	2.52326e-07	0.270486	indel in a core gene	rpoB	described for rifampicin resistance	2
	7	5.99557e-07	0.336572	SNP in a core gene	gyrA	described for quinolones resistance	3
	8	7.93042e-07	0.25772	SNP in a core gene	rrs	described for kanamycin resistance	6
	9	4.15949e-06	0.233461	SNP in a core gene	rpsL	described for streptomycin resistance	8
	10	1.92281e-05	0.536084	SNP in a core gene promoter	eis_promoter	described for low level resistance to kanamycin	11 (3.32E-03)
Streptomycin	1	1.96e-33	0.544491	SNP in a core gene	rpsL	described for streptomycin resistance	1
	2	2.61e-30	-0.424358	SNP in a core gene	katG	described for isoniazid resistance	2
	3	1.63e-26	-0.407576	SNP in a core gene	katG	described for isoniazid resistance	2
28	4	2.74e-13	0.568275	SNP in a core gene	rpsL	described for streptomycin resistance	1
	5	3.24e-13	0.574858	SNP in a core gene	rpsL	described for streptomycin resistance	1
	6	2.59e-08	0.234758	SNP in a core gene	rpoB	described for rifampicin resistance	3
	7	5.4e-08	0.563616	SNP in a core gene	rrs	described for streptomycin resistance	5
	8	1.75e-07	0.569559	SNP in a core gene	rrs	described for streptomycin resistance	5
	9	1.93e-06	0.256288	indel in a core gene	rpoB	described for rifampicin resistance	3
	10	0.00014089	0.492293	SNP in a core gene	rrs	described for streptomycin resistance	5
Kanamycin	1	2.44e-149	0.85496	SNP in a core gene	rrs	described for kanamycin resistance	1
	2	2.43e-45	0.782472	indel in a core gene	rpoB	described for rifampicin resistance	4
	3	1.08e-44	0.808623	SNP in a core gene	rpoB	described for rifampicin resistance	2
105	4	1.83e-43	0.616463	SNP in a core gene	gyrA	described for quinolones resistance	9
	5	3.12e-31	0.613787	SNP in a core gene	pncA	described for pyrazinamide resistance	not found
	6	1.01e-29	0.579461	SNP in a core gene	rpoB	described for rifampicin resistance	4
	7	1.03e-28	0.463108	indel in a core gene	rpoB	described for rifampicin resistance	4
	8	1.98e-25	0.491524	indel in a core gene	pncA	described for pyrazinamide resistance	not found
	9	1.12e-20	0.463919	SNP in a core gene promoter	fabG1_promoter	described for ethionamide and isoniazid resistance	not found
	10	2.75e-18	0.375586	SNP in a core gene	gidB	described for streptomycin resistance	not found
Ofloxacin	1	2.83e-59	0.74798	SNP in a core gene	gyrA	described for quinolones resistance	1
	2	2.19e-32	0.687496	SNP in a core gene	gyrA	described for quinolones resistance	1
	3	4.95e-28	0.710327	SNP in a core gene	rpoB	described for rifampicin resistance	not found
99	4	8.36e-27	0.665431	indel in a core gene	rpoB	described for rifampicin resistance	not found
	5	5.57e-22	0.411371	SNP in a core gene	rrs	described for kanamycin resistance	not found
	6	1.7e-19	0.481704	SNP in a core gene promoter	fabG1_promoter	described for ethionamide and isoniazid resistance	not found
	7	1.36e-18	0.519614	SNP in a core gene	pncA	described for pyrazinamide resistance	not found
	8	7.31e-18	0.673612	SNP in a core gene	gyrA	described for quinolones resistance	1
	9	3.45e-17	0.489548	SNP in a core gene	rpoB	described for rifampicin resistance	not found
	10	5.49e-17	0.401779	SNP in a core gene	gidB	described for streptomycin resistance	not found
Ethionamide	1	1.15e-19	0.472967	SNP in a core gene	rrs	described for kanamycin resistance	3
	2	1.19e-18	0.553972	SNP in a core gene	gyrA	described for quinolones resistance	2
	3	1.91e-18	0.535493	SNP in a core gene	gidB	described for streptomycin resistance	19 (6.32E-02)
105	4	1.1e-16	0.60768	SNP in a core gene promoter	fabG1_promoter	described for ethionamide and isoniazid resistance	1
	5	2.04e-16	0.604018	SNP in a core gene	rpoB	described for rifampicin resistance	4
	6	3.78e-16	0.615431	SNP in a core gene	pncA	described for pyrazinamide resistance	15 (4.84E-02)
	7	1.5e-15	0.443452	SNP in a core gene	embB	described for ethambutol resistance	5
	8	1.74e-15	0.611615	indel in a core gene	rpoB	described for rifampicin resistance	4
	9	2.15e-15	0.536659	SNP in a core gene	gidB	described for streptomycin resistance	19 (6.32E-02)
	9	2.15e-15	0.536607	SNP in a core gene	gidB	described for streptomycin resistance	19 (6.32E-02)
Table S6. Resistome-based GWAS results for M. tuberculosisresistance to antibiotics. For each antibiotic, the 10 first features most associated to the phenotype were reported, with their rank, q-value, and estimated effect (estimated b of the linear model). The type of targeted variant, with its gene annotation were also provided. Comments were coloured if the annotation was previously described …
