# Supplementary material for: A fast and agnostic method for bacterial genome-wide association studies: Bridging the gap between k-mers and genetic events
Source: PLoS Genet. 2018 Nov 12;14(11):e1007758. doi: 10.1371/journal.pgen.1007758 (PMC6258240; doi:10.1371/journal.pgen.1007758)
Supplement: S7 Table — For each antibiotic, the 10 first features most associated to the phenotype were reported, with their rank, q-value, and estimated effect (estimated β of the linear model). The type of targeted variant, with its gene annotation were also provided. Comments were coloured if the annotation was previously described in antibiotic resistance literature: in green if this description concerned the tested antibiotic, in orange otherwise. The last column presents the corresponding subgraphs found by DBGWAS, with their minq. (XLS) [file pgen.1007758.s016.xls]

## Sheet: Feuil1
Phenotype #feat with q-val <0.05	Feature rank *	Q-value	Estimated effect	Genetic event	Feature name	green = described for the studied phenotype orange = described for another phenotype blue = described for multidrug (not specific)	minq if found by DBGWAS
Amikacin	1	9.78e-14	0.492735	SNP in an accessory gene	OXA	gene presence described for beta-lactams resistance
	30	1.02e-11	0.429091	accessory gene	OXA	described for beta-lactams resistance	0.247
	67	2.05859e-08	0.56957	SNP in an accessory gene	AAC(6')-Ib3	gene presence described for amynoglycosides resistance (in LD with gene presence)	not found
850	68	2.05859e-08	0.56957	accessory gene	AAC(6')-Ib3	described for amynoglycosides resistance	0.00605
	170	3.81064e-07	0.586525	SNP in an accessory gene	cmlA1	gene presence described for chloramphenicols efflux pumps	0.0012
	214	2.00894e-06	0.539243	accessory gene	cmlA1	described for chloramphenicols efflux pumps	0.000374
	495	0.000260642	0.891451	accessory gene	TEM	described for beta-lactams resistance
	508	0.00109843	-0.619391	SNP in an accessory gene	mexR	gene presence described for multidrug efflux pump
	659	0.00178243	0.5555	indel in an accessory gene	opmE	gene presence described for multidrug efflux pump
	664	0.00305698	-0.205622	SNP in an accessory gene	gyrA	SNP described for quinolones resistance
Levofloxacin	1	2.1138e-22	-0.853658	SNP in a core gene	gyrA	SNP described for quinolones resistance	7.21e-29
2	2	1.82779e-05	-0.701749	SNP in a core gene	parC	SNP described for quinolones resistance	5.68e-06
Meropenem	1	0.000563342	-0.330307	SNP in a core gene	gyrA	SNP described for quinolones resistance	3.90575e-05
	2	0.00284759	0.381457	SNP in an accessory gene	OXA	gene presence described for beta-lactams resistance	not found
90	79	0.00421717	0.597371	SNP in an accessory gene	ef-tu	gene presence described for elfamycin resistance
	94	0.0554457	0.271052	accessory gene	OXA	described for beta-lactams resistance	not found
Piperacillin	1	0.0001334	-0.385909	SNP in a core gene	gyrA	SNP described for quinolones resistance	0.00245156
2	2	0.0483928	-0.331558	SNP in a core gene	parC	SNP described for quinolones resistance
	4	0.849853	0.229254	SNP in an accessory gene	OXA	gene presence described for beta-lactam resistance	not found
Colistin	1	0.00092491	0.337492	SNP in an accessory gene	AAC(6')-Ib'	gene presence described for amynoglycosides resistance
	2	0.00092491	0.337492	accessory gene	AAC(6')-Ib'	described for amynoglycosides resistance
	3	0.00185269	-0.953398	SNP in an accessory gene	mexJ	gene presence described for multidrug efflux pump	2.18e-06
19	3	0.00185269	-0.953398	SNP in an accessory gene	mexV	gene presence described for multidrug efflux pump	2.18e-06
	3	0.00185269	-0.953398	SNP in an accessory gene	mexW	gene presence described for multidrug efflux pump	2.18e-06
	3	0.00185269	-0.953398	SNP in an accessory gene	mvat	gene presence described for multidrug efflux pump
	3	0.00185269	-0.953398	SNP in an accessory gene	opmE	gene presence described for multidrug efflux pump
	3	0.00185269	-0.953398	SNP in an accessory gene	parC	SNP described for quinolones resistance
	3	0.00185269	-0.953398	SNP in an accessory gene	parS	regulates efflux pump and porin
	3	0.00185269	-0.953398	SNP in an accessory gene	PDC	gene presence described for beta-lactam resistance
Polymyxin B	1	3.23861e-13	-0.977171	SNP in an accessory gene	mvat	regulates efflux pump
	2	4.08405e-11	-0.981821	SNP in an accessory gene	APH(3')-llb	gene presence described for amynoglycosides resistance
	4	1.19298e-10	0.657895	SNP in an accessory gene	mexW	gene presence described for multidrug efflux pump	4.44e-47
18	5	9.32118e-07	-0.982758	SNP in an accessory gene	opmE	gene presence described for multidrug efflux pump
	5	9.32118e-07	-0.982758	SNP in an accessory gene	parC	SNP described for quinolones resistance
	5	9.32118e-07	-0.982758	SNP in an accessory gene	parS	regulates efflux pump and porin
	5	9.32118e-07	-0.982758	SNP in an accessory gene	PDC	gene presence described for beta-lactam resistance
Chloramphenicol	1	6.08961e-11	0.656667	SNP in an accessory gene	mexE	gene presence described for multidrug efflux pump	4.47e-09
	1	6.08961e-11	0.656667	SNP in an accessory gene	mexF	gene presence described for multidrug efflux pump	4.47e-09
292	2	9.44181e-08	0.980392	SNP in an accessory gene	opmE	gene presence described for multidrug efflux pump
	2	9.44181e-08	0.980392	indel in an accessory gene	oprD	porin described for beta-lactam resistance
	2	9.44181e-08	0.980392	SNP in an accessory gene	parC	SNP described for quinolones resistance
	2	9.44181e-08	0.980392	SNP in an accessory gene	parS	regulates efflux pump and porin
	2	9.44181e-08	0.980392	SNP in an accessory gene	PDC	gene presence described for beta-lactam resistance
Cefepime 1	1	0.0209516	-0.301072	SNP in a core gene	gyrA	SNP described for quinolones resistance
1	2	0.264773	0.347958	SNP in an accessory gene	OXA	gene presence described for beta-lactam resistance	not found
Fosfomycin	no association found
	* when several variants are described for a gene, only the first one (with the min q-value) is given in this table
Table S7. Resistome-based GWAS results for P. aeruginosaresistance to antibiotics. For each antibiotic, the 10 first features most associated to the phenotype were reported, with their rank, q-value, and estimated effect (estimated b of the linear model). The type of targeted variant, with its gene annotation were also provided. Comments were coloured if the annotation was previously described in…
